# Supplementary material for: Modus Operandi of a Pedalo-Type Molecular Switch: Insight from Dynamics and Theoretical Spectroscopy
Source: Molecules. 2023 Jan 13;28(2):816. doi: 10.3390/molecules28020816 (PMC9863296; doi:10.3390/molecules28020816)
Supplement: Supplementary file 1 [file molecules-28-00816-s001.zip]

Archive with 1 entries (1 files):
- molecules-2129496-supplementary.pdf
